# Supplementary material for: Pyogenic liver abscess-caused Klebsiella pneumoniae in a tertiary hospital in China in 2017: implication of hypervirulent carbapenem-resistant strains
Source: BMC Infect Dis. 2022 Aug 9;22:685. doi: 10.1186/s12879-022-07648-0 (PMC9361654; doi:10.1186/s12879-022-07648-0)
Supplement: Supplementary file 1 — Additional file 1. Primers, Mobile genetic element (MGE), Drug-resistance, Sequence type (ST), String test. [file 12879_2022_7648_MOESM1_ESM.xlsx]

## Sheet: primers
primers		sequence（5'-3'）	Tm(℃)	products（bp）
wzy-K1	forward	GGTGCTCTTTACATCATTGC	55	1283
	reverse	GCAATGGCCATTTGCGTTAG
rmpA	forward	ACTGGGCTACCTCTGCTTCA	56	535
	reverse	CTTGCATGAGCCATCTTTCA
rmpA2	forward	CTTTATGTGCAATAAGGATGTT	53	448
	reverse	CCTCCTGGAGAGTAAGCATT
K1 F	forward	GTAGGTATTGCAAGCCATGC	57	1046
	reverse	GCCCAGGTTAATGAATCCGT
K2 F	forward	GGAGCCATTTGAATTCGGTG	57	1121
	reverse	TCCCTAGCACTGGCTTAAGT
K5 F	forward	GCCACCTCTAAGCATATAGC	55	999
	reverse	CGCACCAGTAATTCCAACAG
K20	forward	CCGATTCGGTCAACTAGCTT	54	1116
	reverse	GCACCTCTATGAACTTTCAG
K54	forward	CATTAGCTCAGTGGTTGGCT	58	881
	reverse	GCTTGACAAACACCATAGCAG
K57	forward	CGACAAATCTCTCCTGACGA	57	1182
	reverse	CGCGACAAACATAACACTCG
KPC	forward	ATG TCA CTG TAT CGC CGTCT	58	893
	reverse	TTT TCA GAG CCT TAC TGCCC
KPC-2	forward	TCG CTA AAC TCG AAC AGG	54	785
	reverse	TTA CTG CCC GTT GAC GCC CAA TCC
rpoB	forward	GGCGAAATGGCWGAGAACCA	54	1076
	reverse	GAGTCTTCGAAGTTGTAACC
gapA	forward	TGAAATATGACTCCACTCACGG	58	663
	reverse	CTTCAGAAGCGGCTTTGATGGCTT
mdh	forward	CCCAACTCGCTTCAGGTTCAG	61	757
	reverse	CCGTTTTTCCCCAGCAGCAG
pgi	forward	GAGAAAAACCTGCCTGTACTGCTGGC	66	718
	reverse	CGCGCCACGCTTTATAGCGGTTAAT
phoE	forward	ACCTACCGCAACACCGACTTCTTCGG	56	603
	reverse	TGATCAGAACTGGTAGGTGAT
infB	forward	CTCGCTGCTGGACTATATTCG	58	463
	reverse	CGCTTTCAGCTCAAGAACTTC
tonB	forward	CTTTATACCTCGGTACATCAGGTT	58	540
	reverse	ATTCGCCGGCTGRGCRGAGAG
pcap	forward	AGGCTGAAGAAATTGCGGAT	57	583
	reverse	CGATAATCTTTGCGGCTGTC
ICE	forward	GGTGAGCTGACGAATGGATT	58	685
	reverse	TTTCTCGGCACCAACTCAAA
irp3	forward	ACACGTCATTCAGGAGCATC	58	713
	reverse	TCTGCTGCCATAAACGTGAT
shock	forward	GTGAACGCCAACATCAACTC	58	585
	reverse	TTCATCGTCCGCTTTCAGTT
prepA	forward	ATCATCTTCCTGCAAACGCT	58	597
	reverse	ATGAAGCAGGGAGGTGTACT
kfu	forward	ATAGTAGGCGAGCACCGAGA	59	530
	reverse	AGAACCTTCCTCGCTGAACA
allS	forward	CCGAAACATTACGCACCTTT	57	508
	reverse	ATCACGAAGAGCCAGGTCAC
fimH	forward	TGCTGCTGGGCTGGTCGATG	62	909
	reverse	GGGAGGGTGACGGTGACATC
wabg	forward	ACCATCGGCCATTTGATAGA	57	683
	reverse	CGGACTGGCAGATCCATATC
ybts	forward	GACGGAAACAGCACGGTAAA	53	782
	reverse	GAGCATAATAAGGCGAAAGA
mrkD	forward	AAGCTATCGCTGTACTTCCGGCA	64	340
	reverse	GGCGTTGGCGCTCAGATAGG
uge	forward	TCTTCACGCCTTCCTTCACT	58	534
	reverse	GATCATCCGGTCTCCCTGTA
entB	forward	GTCAACTGGGCCTTTGAGCCGTC	65	400
	reverse	TATGGGCGTAAACGCCGGTGAT
iroN	forward	GTCCGGCGGTAACTTCAGCC	58	829
	reverse	TCAGAATGAAACTACCGCCC
iucA	forward	F1: AATCAATGGCTATTCCCGCTG	59	239
	reverse	R1: CGCTTCACTTCTTTCACTGACAGG
iucA	forward	F2: GCTTATTTCTCCCCAACCC	59	583
	reverse	R2: TCAGCCCTTTAGCGACAAG
iroB-1	forward	F1: ATCTCATCATCTACCCTCCGCTC	59	235
	reverse	R1: GGTTCGCCGTCGTTTTCAA
iroB-2	forward	F2: CAAAAAAGCAGCAGAGGC	59	585
	reverse	R2: TCACTGGCGGAATCCAACAC
irp2	forward	F: GCTACAATGGGACAGCAACGAC	59	230
	reverse	R: GCAGAGCGATACGGAAAATGC
terB	forward	F1: TATCGCTGTTGCCAGTGAC	59	288
	reverse	R1: CGGACAGCACTCTTCTCATC
	reverse	R2: AATACCGACACGAAGAGCC	53	235
peg-344-1	forward	F1: CTTGAAACTATCCCTCCAGTC	53	508
	reverse	R1: CCAGCGAAAGAATAACCCC
peg-344-2	forward	F2: AAAGGACAGAAAGCCAGTG	53	411
	reverse	R2: CAATGACGAGGGGGATAATC
peg-589-1	forward	F1: TGAACCCCTGAAGGTCTATC	55	236
	reverse	R2: GTGATGAATAAACTACTGCGGC
peg-589-2	forward	F2: GGACCAGAAAACACAGGA	55	124
	reverse	R2: AGCGGCGATTTCTTCTC
peg-1631-1	forward	F1: GGGATTTATCAACCGCTTTG	59	503
	reverse	R1: TCTCCAGCATCATCGTCA
peg-1631-2	forward	F2: TTGTGGCAGAAGACCCG	59	486
	reverse	R2: TCTCCAGCATCATCGTCAG
p-rmpA	forward	F: GAGTAGTTAATAAATCAATAGCAAT	50	332
	reverse	R: CAGTAGGCATTGCAGCA
p-rmpA2	forward	F: GTGCAATAAGGATGTTACATTA	50	430
	reverse	R: GGATGCCCTCCTCCTG
c-rmpA	forward	F: GTAATAGAGATATAAATATCATATTGA	50	588
	reverse	R: CATCTTTCATCAACCATTTC
NDM	forward	GGTTTGGCGATCTGGTTTTC	58	624
	reverse	CGGAATGGCTCATCACGATC
VIM	forward	GATGGTGTTTGGTCGCATA	56	390
	reverse	CGAATGCGCAGCACCAG
IMP	forward	GGAATAGAGTGGCTTAAYTCTC	53	188
	reverse	GGTTTAAYAAAACAACCACC
OXA48	forward	GCGTGGTTAAGGATGAACAC	57	437
	reverse	CATCAAGTTCAACCCAACCG
SHV	forward	GCCTTTATCGGCCTTCACTCAAG	62	898
	reverse	TTAGCGTTGCCAGTGCTCGATCA
CTX M1	forward	CAGCGCTTTTGCCGTCTAAG	60	944
	reverse	GGCCCATGGTTAAAAAATCACTGC
CTX M2	forward	GCATTCGCCGCTCAATGTTA	58	942
	reverse	GGTTCGTTGCAAGACAAGAC
CTX M8	forward	ACTTCAGCCACACGGATTCA	60	977
	reverse	CGAGTACGTCACGACGACTT
CTX M9	forward	GTTACAGCCCTTCGGCGATGATTC	64	877
	reverse	GCGCATGGTGACAAAGAGAATGCAA
wzi	forward	GTGCCGCGAGCGCTTTCTATCTTGGTATTCC	70	580
	reverse	GAGAGCCACTGGTTCCAGAACTTCACCGC
Primers used in this stuty
All the primers in this study were shown in this sheet, including their sequences, temperatures of melting and product lengths. Tm temperature of melting

## Sheet: MGE
strain	pcap	ICE	irp3	shock	prepA	MGE
H 1	-	-	+	-	-	L
H 2	-	-	+	+	-	D
H 3	-	-	+	+	-	D
H 4	-	-	-	+	+	E
H 5	-	-	+	+	-	D
H6	-	-	+	+	-	D
H8	-	-	-	+	-	M
H9	-	-	+	+	-	D
H10	-	-	+	+	-	D
H11	-	-	-	+	-	M
H12	-	-	+	+	-	D
H13	-	-	+	+	-	D
H14	-	-	+	+	-	D
H15	+	-	+	+	+	A
H16	-	-	+	+	-	D
H17	-	-	+	+	-	D
H18	-	-	-	+	-	M
H19	-	-	+	+	-	D
H20	-	-	+	+	-	D
H21	-	-	+	+	-	D
H22	-	-	-	+	-	M
H23	-	-	+	+	-	D
H24	-	-	+	+	-	D
H25	-	+	-	+	+	C
H26	-	-	-	+	-	M
H27	-	-	+	+	-	D
H28	-	-	+	+	-	D
H29	-	-	+	+	-	D
H30	-	-	-	+	-	M
H31	-	-	-	+	+	E
H32	-	-	+	+	-	D
H33	-	-	-	+	-	M
H34	-	-	+	+	-	D
H35	-	-	+	+	-	D
H36	-	+	+	+	-	G
H37	-	-	-	+	-	M
H38	-	+	+	+	-	G
H39	-	-	+	+	-	D
H40	-	-	+	+	-	D
H41	-	-	+	+	-	D
H42	+	-	+	+	+	A
H44	-	-	+	+	-	D
H45	-	-	+	+	-	D
MGE types of the 43 Klebsiella pneumoniae strains
This sheet show the results of the 5 genes and eventual types of MGE. - negative; + positive

## Sheet: drug-resistance
method	K-B (mm)	K-B (mm)	K-B (mm)	K-B (mm)	K-B (mm)	K-B (mm)	K-B (mm)	MIC (μg/mL)	MIC (μg/mL)	MIC (μg/mL)	MIC (μg/mL)	MIC (μg/mL)	MIC (μg/mL)	MIC (μg/mL)	MIC (μg/mL)	MIC (μg/mL)	MIC (μg/mL)	MIC (μg/mL)	MIC (μg/mL)	MIC (μg/mL)	MIC (μg/mL)	MIC (μg/mL)	MIC (μg/mL)	MIC (μg/mL)
strain	AMP	KZ	CXM	CTX	GM	FT	FOS	TIC	PTZ	CAZ	SCF	CEP	AZM	IMI	MEM	AK	TOB	CIP	LEV	DOX	MH	TIG	COL	SMZ
H 1	6	24	23	30	20	13	19	≤8	≤4	0.25	≤8	≤0.12	≤1	≤0.25	≤0.25	≤2	≤1	≤0.25	≤0.12	1	≤1	≤0.5	≤0.5	≤20
H 2	14	25	23	33	22	18	18	≤8	≤4	≤0.12	≤8	≤0.12	≤1	≤0.25	≤0.25	≤2	≤1	≤0.25	≤0.12	1	≤1	≤0.5	≤0.5	≤20
H 3	6	24	21	30	19	16	17	≤8	≤4	≤0.12	≤8	≤0.12	≤1	≤0.25	≤0.25	≤2	≤1	≤0.25	≤0.12	1	2	≤0.5	≤0.5	≤20
H 4	8	24	22	31	20	20	18	≤8	≤4	0.25	≤8	≤0.12	≤1	≤0.25	≤0.25	≤2	≤1	≤0.25	≤0.12	1	2	≤0.5	≤0.5	≤20
H 5	8	25	23	30	20	19	20	≤8	≤4	0.25	≤8	≤0.12	≤1	≤0.25	≤0.25	≤2	≤1	≤0.25	≤0.12	1	≤1	≤0.5	≤0.5	≤20
H6	8	24	23	31	20	17	21	≤8	≤4	0.25	≤8	≤0.12	≤1	≤0.25	≤0.25	≤2	≤1	≤0.25	≤0.12	1	2	≤0.5	≤0.5	≤20
H8	6	24	22	31	20	14	17	≤8	≤4	0.25	≤8	≤0.12	≤1	≤0.25	≤0.25	≤2	≤1	≤0.25	≤0.12	1	2	≤0.5	≤0.5	≤20
H9	6	24	23	32	22	18	6	≤8	≤4	0.25	≤8	≤0.12	≤1	≤0.25	≤0.25	≤2	≤1	≤0.25	≤0.12	1	≤1	≤0.5	≤0.5	≤20
H10	6	24	22	30	21	18	17	≤8	≤4	≤0.12	≤8	≤0.12	≤1	≤0.25	≤0.25	≤2	≤1	≤0.25	≤0.12	1	2	≤0.5	≤0.5	≤20
H11	6	25	22	30	21	18	16	≤8	≤4	≤0.12	≤8	≤0.12	≤1	≤0.25	≤0.25	≤2	≤1	≤0.25	≤0.12	1	2	≤0.5	≤0.5	≤20
H12	6	24	22	30	21	19	17	≤8	≤4	≤0.12	≤8	≤0.12	≤1	≤0.25	≤0.25	≤2	≤1	≤0.25	≤0.12	1	≤1	≤0.5	≤0.5	≤20
H13	8	24	22	30	20	17	17	≤8	≤4	≤0.12	≤8	≤0.12	≤1	≤0.25	≤0.25	≤2	≤1	≤0.25	≤0.12	1	≤1	≤0.5	≤0.5	≤20
H14	6	24	22	30	21	17	16	≤8	≤4	≤0.12	≤8	≤0.12	≤1	≤0.25	≤0.25	≤2	≤1	≤0.25	≤0.12	1	2	≤0.5	≤0.5	≤20
H15	6	6	6	8	6	8	13	≥128	≥128	≥64	≥64	≥32	≥64	≥16	≥16	≥64	≥16	≥4	≥8	≥16	≥16	2	≤0.5	≥320
H16	6	24	22	30	21	17	17	≤8	≤4	≤0.12	≤8	≤0.12	≤1	≤0.25	≤0.25	≤2	≤1	≤0.25	≤0.12	1	≤1	≤0.5	≤0.5	≤20
H17	6	24	24	32	20	18	18	≤8	≤4	≤0.12	≤8	≤0.12	≤1	≤0.25	≤0.25	≤2	≤1	≤0.25	≤0.12	1	≤1	≤0.5	≤0.5	≤20
H18	6	23	22	31	20	17	17	≤8	≤4	≤0.12	≤8	≤0.12	≤1	≤0.25	≤0.25	≤2	≤1	≤0.25	≤0.12	1	2	≤0.5	≤0.5	≤20
H19	6	23	23	31	20	14	19	≤8	≤4	≤0.12	≤8	≤0.12	≤1	≤0.25	≤0.25	≤2	≤1	1	1	≥16	8	≤0.5	≤0.5	≥320
H20	6	21	13	25	19	13	20	≤8	16	2	≤8	≤0.12	≤1	≤0.25	≤0.25	≤2	≤1	≤0.25	1	≥16	≥16	≤0.5	≤0.5	≤20
H21	6	24	22	30	22	17	16	≤8	≤4	≤0.12	≤8	≤0.12	≤1	≤0.25	≤0.25	≤2	≤1	≤0.25	≤0.12	1	≤1	≤0.5	≤0.5	≤20
H22	6	23	22	29	22	15	19	≤8	≤4	≤0.12	≤8	≤0.12	≤1	0.5	≤0.25	≤2	≤1	≤0.25	≤0.12	1	2	≤0.5	≤0.5	≤20
H23	6,6	25,30	25,30	33,40	27,28	17	6,6	≤8	≤4	≤0.12	≤8	≤0.12	≤1	≤0.25	≤0.25	≤2	≤1	≤0.25	≤0.12	2	≤1	≤0.5	≤0.5	≤20
H24	6	25	23	32	23	19	19	≤8	≤4	≤0.12	≤8	≤0.12	≤1	≤0.25	≤0.25	≤2	≤1	≤0.25	≤0.12	1	≤1	≤0.5	≤0.5	≤20
H25	6	25	23	32	23	15	17	≤8	≤4	≤0.12	≤8	≤0.12	≤1	≤0.25	≤0.25	≤2	≤1	≤0.25	≤0.12	1	2	≤0.5	≤0.5	≤20
H26	6	25	23	33	23	17	17	≤8	≤4	≤0.12	≤8	≤0.12	≤1	≤0.25	≤0.25	≤2	≤1	≤0.25	≤0.12	1	≤1	≤0.5	≤0.5	≤20
H27	6	24	22	31	23	16	17	≤8	≤4	≤0.12	≤8	≤0.12	≤1	≤0.25	≤0.25	≤2	≤1	≤0.25	≤0.12	1	4	≤0.5	≤0.5	≤20
H28	6	23	21	32	23	17	14	≤8	≤4	≤0.12	≤8	≤0.12	≤1	≤0.25	≤0.25	≤2	≤1	≤0.25	≤0.12	1	2	≤0.5	≤0.5	≤20
H29	6	23	21	30	22	16	16	≤8	≤4	≤0.12	≤8	≤0.12	≤1	≤0.25	≤0.25	≤2	≤1	≤0.25	≤0.12	1	2	≤0.5	≤0.5	≤20
H30	6	18	6	25	22	12	16	64	≥128	4	≤8	1	≤1	0.5	≤0.25	≤2	≤1	≤0.25	1	≥16	≥16	≤0.5	≤0.5	≤20
H31	6	24	23	31	24	18	19	≤8	≤4	≤0.12	≤8	≤0.12	≤1	≤0.25	≤0.25	≤2	≤1	≤0.25	≤0.12	1	≤1	≤0.5	≤0.5	≤20
H32	6	21	13	26	24	12	19	16	16	0.5	≤8	≤0.12	≤1	≤0.25	≤0.25	≤2	≤1	2	4	≥16	≥16	≤0.5	≤0.5	≥320
H33	6	20	22	33	26	21	21	16	64	0.25	≤8	≤0.12	≤1	0.5	≤0.25	≤2	≤1	≤0.25	≤0.12	2	4	≤0.5	≤0.5	≤20
H34	6	23	23	32	22	17	15	≤8	≤4	0.25	≤8	≤0.12	≤1	≤0.25	≤0.25	≤2	≤1	≤0.25	≤0.12	1	2	≤0.5	≤0.5	≤20
H35	6	24	23	31	23	17	15	≤8	≤4	≤0.12	≤8	≤0.12	≤1	≤0.25	≤0.25	≤2	≤1	≤0.25	≤0.12	1	2	≤0.5	≤0.5	≤20
H36	6	6	6	10	25	9	18	≥128	≥128	≥64	≥64	≥32	≥64	≥16	≥16	≤2	≤1	≥4	≥8	8	≥16	2	≤0.5	160
H37	6	24	23	31	24	18	15	≤8	≤4	≤0.12	≤8	≤0.12	≤1	≤0.25	≤0.25	≤2	≤1	≤0.25	≤0.12	1	2	≤0.5	≤0.5	≤20
H38	6	6	6	10	25	15	19	≥128	≥128	≥64	≥64	≥32	≥64	≥16	≥16	≤2	≤1	2	4	1	2	2	≤0.5	≤20
H39	6	25	23	31	24	19	16	≤8	≤4	≤0.12	≤8	≤0.12	≤1	≤0.25	≤0.25	≤2	≤1	≤0.25	≤0.12	1	4	≤0.5	≤0.5	≤20
H40	6	22	12	26	25	13	15	16	16	2	≤8	≤0.12	≤1	≤0.25	≤0.25	≤2	≤1	≤0.25	1	≥16	≥16	≤0.5	≤0.5	≤20
H41	6	24	22	31	23	18	17	≤8	8	≤0.12	≤8	≤0.12	≤1	≤0.25	≤0.25	≤2	≤1	≤0.25	≤0.12	2	4	1	≤0.5	≤20
H42	6	6	6	6	6	6	6	≥128	≥128	≥64	≥64	≥32	≥64	≥16	≥16	≥64	≥16	2	4	≥16	2	≤0.5	≤0.5	≥320
H44	6	24	23	31	24	17	16	≤8	≤4	≤0.12	≤8	≤0.12	≤1	≤0.25	≤0.25	≤2	≤1	≤0.25	≤0.12	1	2	≤0.5	≤0.5	≤20
H45	6	24	22	30	23	16	16	≤8	≤4	≤0.12	≤8	≤0.12	≤1	≤0.25	≤0.25	≤2	≤1	≤0.25	≤0.12	1	2	≤0.5	≤0.5	≤20
Drug-resistance of the 43 Klebsiella pneumoniae strains
This sheet showed the drug-resistance of the 43 Klebsiella pneumoniae strains. K-B and MIC methods were included. K-B Kirby-Bauer; MIC minimal inhibition concentration; AMP ampicillin; KZ cefazolin; CXM cefuroxime; CTX cefotaxime; GM gentamycin; FT fosfomycin; TIC Ticarcillin/clavulanate; PTZ piperacillin/tazobactam; CAZ caftazidime; SCF cefperazone/sulbactam; CEP cefepime; AZM aztreonam; IMI imi…
Note	Ampicillin	Cefazolin	Cefuroxime	Cefotaxime	Gentamycin	Nitrofurantoin	Fosfomycin	Ticarcillin/clavulanate	Piperacillin-tazobactam	Ceftazidime	Cefoperazone/tazobactam	Cefepime	Aztreonam	Imipenem	Meropenem	Amikacin	Tobramycin	Ciprofloxacin	Levofloxacin	Doxycycline	Minocycline	Tigecycline	Chloramphenicol	Trimethoprim-sulfamethoxazole

## Sheet: ST
strain	gapA	infB	mdh	pgi	phoE	rpoB	tonB		ST	note
H1	2	1	2	1	4	1	25		660
H2	2	1	1	1	1	4	19		380
H3	2	1	1	1	9	4	12		23
H4	43	1	2	1	10	4	13		375
H5	2	1	1	1	9	4	12		23
H6	2	1	65	2	5	1	36		420
H8	4	7	1	37	177	4	6		2159
H9	2	1	1	1	9	4	295		CG23	CG23
H10	2	1	1	1	9	4	12		23
H11	2	1	1	1	9	4	12		23
H12	2	1	1	1	10	4	12		1265	CG23
H13	2	3	2	2	6	4	4		29
H14	2	1	1	1	9	4	12		23
H15	3	3	1	1	1	1	4		11
H16	2	1	1	1	9	4	12		23
H17	9	4	2	1	1	1	27		86
H18	2	4	2	1	26	1	2		4060
H19	10	1	17	37	12	1	9		700
H20	2	3	2	2	6	4	4		29
H21	2	1	2	1	10	4	13		65
H22	2	1	2	1	9	1	112		412
H23	2	1	1	1	1	4	19		380
H24	2	1	2	1	10	4	13		65
H25	2	9	2	1	13	1	10		309
H26	2	1	2	1	10	4	13		65
H27	2	1	1	1	9	4	12		23
H28	2	1	1	1	9	4	12		23
H29	2	1	1	1	9	4	12		23
H30	2	1	1	1	10	4	13		25
H31	43	1	2	1	10	4	13		375
H32	10	1	17	37	12	1	9		700
H33	2	3	6	1	9	4	13		592
H34	10	1	17	37	12	1	9		700
H35	2	1	1	1	9	4	12		23
H36	2	1	2	1	4	1	25		660
H37	2	1	1	1	1	4	336		2165
H38	2	1	2	1	4	1	25		660
H39	2	1	1	1	9	4	12		23
H40	10	1	17	37	12	1	9		700
H41	2	1	1	1	9	4	12		23
H42	3	3	1	1	1	1	4		11
H44	2	1	1	1	9	4	12		23
H45	2	1	2	1	1	4	42		692
STs of the 43 Klebsiella pneumoniae
This sheet showed the results of the 7 house-keeping genes and eventual STs. ST sequence type; CG clonal group

## Sheet: string test
strain	test 1（mm）	test 2（mm）	test 3（mm）
H 1	2	1	2
H 2	6	8	8
H 3	2	2	3
H 4	5	5	7
H 5	3	3	4
H6	1	1	2
H8	3	3	4
H9	2	3	3
H10	15	17	18
H11	1	1	2
H12	1	1	2
H13	2	3	3
H14	1	1	1
H15	1	1	0
H16	2	2	3
H17	8	8	10
H18	0	0	0
H19	2	2	3
H20	1	1	1
H21	3	3	5
H22	12	14	15
H23	10	12	13
H24	5	5	6
H25	0	0	0
H26	2	2	3
H27	3	3	4
H28	2	2	3
H29	5	5	6
H30	5	6	8
H31	9	10	12
H32	2	2	2
H33	0	0	0
H34	2	2	3
H35	2	2	2
H36	0	0	0
H37	15	18	20
H38	0	0	0
H39	1	1	1
H40	2	2	3
H41	1	1	2
H42	0	0	1
H44	2	2	3
H45	2	2	3
String test results of the 43 Klebsiella pneumoniae strains
String test was all done in triplicates. Each result was shown in lengths (mm). The average length for each strain was calculated to identify string test positive or not (the cut-off is 5 mm).
